# Supplementary material for: Omeprazole Treatment Failure in Gastroesophageal Reflux Disease and Genetic Variation at the CYP2C Locus
Source: Front Genet. 2022 May 19;13:869160. doi: 10.3389/fgene.2022.869160 (PMC9160307; doi:10.3389/fgene.2022.869160)
Supplement: Supplementary file 4 [file Table4.XLSX]

## Sheet: Cohort 1
CHROM	chr10	chr10	chr10	chr10	chr10	Haplotype	CYP2C19 homozygotes
POS	96541616	96540410	96495232	96468899	96521657
ID	rs4244285 (*2)	rs4986893 (*3)	rs2860840	rs11188059	rs12248560 (*17)
REF	G	G	C	G	C
ALT	A	A	T	A	T
GSA DATA
C1-1	0|0	0|0	0|1	0|1	1|0	TA/CG
C1-2	0|0	0|0	0|1	0|0	0|0	CG/TG
C1-3	0|0	0|0	1|0	0|0	0|0	CG/TG
C1-4	0|0	0|0	1|0	1|0	0|1	CG/TA
C1-5	0|0	0|0	1|1	0|1	0|0	TG/TA
C1-6	1|1	0|0	0|0	0|0	0|0	CG/CG
C1-7	0|0	0|0	0|1	0|0	0|0	CG/TG
C1-8	1|0	0|0	0|0	0|0	0|1	CG/CG
C1-9	0|0	0|0	0|0	0|0	0|1	CG/CG
C1-10	0|0	0|0	0|0	0|0	1|1	CG/CG	*17/*17
C1-11	0|0	0|0	1|1	0|0	0|0	TG/TG
C1-12	0|0	0|0	0|1	0|0	0|0	CG/TG
C1-13	0|0	0|0	0|0	0|0	0|0	CG/CG
C1-14	0|0	0|0	0|0	0|0	1|0	CG/CG
C1-15	0|0	0|0	1|1	0|1	0|0	TG/TA
C1-16	0|0	0|0	0|0	0|0	1|1	CG/CG	*17/*17
C1-17	0|0	0|0	1|0	1|0	0|1	CG/TA
C1-18	0|0	0|0	0|0	0|0	0|0	CG/CG
C1-19	0|0	0|0	1|1	0|1	0|0	TG/TA
C1-20	0|1	0|0	0|0	0|0	0|0	CG/CG
C1-21	0|1	0|0	0|0	0|0	1|0	CG/CG
C1-22	0|0	0|0	1|0	0|0	0|1	CG/TG
C1-23	0|0	0|0	0|1	0|0	1|0	CG/TG
C1-24	1|0	0|0	0|1	0|0	0|0	CG/TG
C1-25	0|0	0|0	0|1	0|1	0|0	CG/TA
C1-26	0|0	0|0	0|1	0|0	1|0	CG/TG
C1-27	0|0	0|0	0|1	0|0	1|0	CG/TG
C1-28	0|1	0|0	0|0	0|0	1|0	CG/CG
C1-29	0|0	0|0	0|1	0|0	0|0	CG/TG
C1-30	0|0	0|0	1|0	0|0	0|0	CG/TG
C1-31	1|1	0|0	0|0	0|0	0|0	CG/CG
C1-32	0|0	0|0	0|1	0|0	0|0	CG/TG
C1-33	0|0	0|0	0|1	0|0	0|0	CG/TG
C1-34	0|0	0|0	0|1	0|1	0|0	TA/CG
C1-35	0|0	0|0	1|0	1|0	0|1	TA/CG
C1-36	1|0	0|0	0|0	0|0	0|0	CG/CG
C1-37	0|0	0|0	1|0	1|0	0|0	TA/CG
C1-38	0|0	0|0	1|1	0|1	0|0	TG/TA
C1-39	0|0	0|0	0|1	0|0	1|0	CG/TG
C1-40	0|0	0|0	0|1	0|1	1|0	CG/TA
C1-41	0|0	0|0	1|1	1|1	0|0	TA/TA
C1-42	0|0	0|0	0|1	0|0	0|0	CG/TG
C1-43	0|0	0|0	0|1	0|0	0|0	CG/TG
C1-44	0|0	0|0	0|0	0|0	0|0	CG/CG
C1-45	1|0	0|0	0|0	0|0	0|1	CG/CG
C1-46	0|0	0|0	1|0	1|0	0|0	TA/CG
C1-47	0|0	0|0	0|1	0|0	0|0	CG/TG
C1-48	0|0	0|0	0|0	0|0	1|0	CG/CG
C1-49	0|0	0|0	1|1	0|0	0|0	TG/TG
C1-50	1|1	0|0	0|0	0|0	0|0	CG/CG
C1-51	0|0	0|0	0|0	0|0	1|0	CG/CG
C1-52	0|0	0|0	0|0	0|0	0|0	CG/CG
C1-53	0|0	0|0	0|1	0|1	1|0	CG/TA
C1-54	0|0	0|0	1|1	1|0	0|0	TG/TA
C1-55	0|0	0|0	0|0	0|0	1|0	CG/CG
C1-56	0|1	0|0	0|0	0|0	0|0	CG/CG
C1-57	0|0	0|0	0|1	0|0	1|0	CG/TG
C1-58	0|0	0|0	1|0	1|0	0|1	TA/CG
C1-59	0|0	0|0	0|0	0|0	0|1	CG/CG
C1-60	0|0	0|0	0|0	0|0	1|0	CG/CG
C1-61	0|0	0|0	0|0	0|0	1|0	CG/CG
C1-62	0|0	0|0	0|1	0|1	0|0	CG/TA
C1-63	0|0	0|0	0|0	0|0	1|0	CG/CG
C1-64	0|0	0|0	0|1	0|0	0|0	CG/TG
C1-65	1|1	0|0	0|0	0|0	0|0	CG/CG
C1-66	0|0	0|0	0|0	0|0	0|1	CG/CG
C1-67	0|1	0|0	0|0	0|0	0|0	CG/CG
C1-68	0|1	0|0	1|0	1|0	0|0	TA/CG
C1-69	0|0	0|0	1|1	0|0	0|0	TG/TG
C1-70	0|0	0|0	0|1	0|0	0|0	CG/TG
C1-71	0|0	0|0	1|0	1|0	0|1	TA/CG
C1-72	0|0	0|0	0|1	0|0	0|0	CG/TG
C1-73	0|0	0|0	1|1	1|1	0|0	TA/TA
C1-74	1|0	0|0	0|0	0|0	0|0	CG/CG
C1-75	0|0	0|0	1|1	1|0	0|0	TG/TA
C1-76	0|1	0|0	0|0	0|0	1|0	CG/CG
C1-77	1|0	0|0	0|0	0|0	0|0	CG/CG
C1-78	0|0	0|0	0|0	0|0	0|1	CG/CG
C1-79	1|1	0|0	0|0	0|0	0|0	CG/CG
C1-80	0|0	0|0	1|0	0|0	0|1	CG/TG
C1-81	0|1	0|0	0|0	0|0	0|0	CG/CG
C1-82	0|0	0|0	0|0	0|0	0|0	CG/CG
C1-83	0|0	0|0	1|0	0|0	0|0	CG/TG
C1-84	0|0	0|0	0|0	0|0	0|0	CG/CG
C1-85	0|0	0|0	0|0	0|0	0|1	CG/CG
C1-86	0|0	0|0	1|1	0|1	0|0	TA/TG
C1-87	0|0	0|0	0|0	0|0	0|0	CG/CG
C1-88	0|0	0|0	0|1	0|1	1|0	CG/TA
C1-89	0|0	0|0	0|1	0|1	1|0	CG/TA
C1-90	0|0	0|0	1|1	0|1	0|0	TA/TG
C1-91	0|0	0|0	0|0	0|0	0|0	CG/CG
C1-92	1|0	0|0	0|1	0|0	0|0	CG/TG
C1-93	0|1	0|0	1|0	0|0	0|0	CG/TG
C1-94	0|0	0|0	0|0	0|0	1|1	CG/CG	*17/*17
C1-95	1|0	0|0	0|1	0|1	0|0	CG/TA
C1-96	0|0	0|0	0|0	0|0	0|1	CG/CG
C1-97	0|0	0|0	1|0	1|0	0|0	CG/TA
C1-98	0|0	0|0	0|0	0|0	1|0	CG/CG
C1-99	0|0	0|0	0|0	0|0	0|0	CG/CG
C1-100	1|1	0|0	0|0	0|0	0|0	CG/CG
C1-101	0|0	0|0	1|1	0|1	0|0	TG/TA
C1-102	0|0	0|0	0|0	0|0	1|0	CG/CG
C1-103	0|0	0|0	1|1	0|1	0|0	TG/TA
C1-104	0|0	0|0	0|1	0|1	0|0	CG/TA
C1-105	0|0	0|0	0|0	0|0	0|1	CG/CG
C1-106	1|0	0|0	0|1	0|1	0|0	CG/TA
C1-107	0|0	0|0	1|0	0|0	0|0	TG/CG
C1-108	0|0	0|0	1|1	1|0	0|0	TG/TA
C1-109	0|0	0|0	0|1	0|1	0|0	CG/TA
C1-110	0|0	0|0	1|0	0|0	0|0	TG/CG
C1-111	0|0	0|0	0|1	0|0	0|0	TG/CG
C1-112	0|0	0|0	1|0	0|0	0|1	TG/CG
C1-113	0|1	0|0	0|0	0|0	0|0	CG/CG
C1-114	0|1	0|0	1|0	0|0	0|0	TG/CG
C1-115	0|0	0|0	1|1	1|0	0|0	TG/TA
C1-116	0|0	0|0	0|1	0|1	0|0	CG/TA
C1-117	0|0	0|0	0|0	0|0	0|1	CG/CG
C1-118	1|0	0|0	0|1	0|0	0|0	TG/CG
C1-119	0|0	1|0	0|0	0|0	0|0	CG/CG
C1-120	0|0	0|0	1|1	1|0	0|0	TG/TA
C1-121	0|0	0|0	1|1	0|0	0|0	TG/TG
C1-122	0|0	0|0	1|1	0|1	0|0	TG/TA
C1-123	0|1	0|0	0|0	0|0	0|0	CG/CG
C1-124	0|0	0|0	0|1	0|1	0|0	CG/TA
C1-125	0|1	0|0	1|0	0|0	0|0	TG/CG
C1-126	1|0	0|0	0|0	0|0	0|0	CG/CG
C1-127	0|0	0|0	1|0	1|0	0|1	CG/TA
C1-128	0|0	0|0	1|0	0|0	0|1	TG/CG
C1-129	0|0	0|0	0|1	0|1	0|0	CG/TA
C1-130	0|0	0|0	0|0	0|0	1|0	CG/CG
C1-131	0|0	0|0	0|0	0|0	0|0	CG/CG
C1-132	1|0	0|0	0|0	0|0	0|0	CG/CG
C1-133	0|0	0|0	1|1	1|0	0|0	TG/TA
C1-134	0|1	0|0	1|0	1|0	0|0	CG/TA
C1-135	0|0	0|0	1|0	1|0	0|1	CG/TA
C1-136	0|0	0|0	0|1	0|1	0|0	CG/TA
C1-137	0|0	0|0	0|0	0|0	1|0	CG/CG
C1-138	1|0	0|0	0|1	0|0	0|0	TG/CG
C1-139	0|0	0|0	1|0	0|0	0|1	TG/CG
C1-140	0|0	0|0	0|0	0|0	0|0	CG/CG
C1-141	0|0	0|0	1|0	0|0	0|1	TG/CG
WGS DATA
C1-142	0/0	0/0	0/0	0/0	0/0	CG/CG
C1-143	0/0	0/0	1/1	0/0	0/0	TG/TG
C1-144	0/1	0/0	0/1	0/0	0/0	CG/TG
C1-145	0/0	0/0	0/1	0/0	0/0	CG/TG
C1-146	0/0	0/0	1/1	0/0	0/0	TG/TG
C1-147	0/0	0/0	0/1	0/0	0/0	CG/TG
C1-148	0/0	0/0	0/1	0/0	0/0	CG/TG
C1-149	0/1	0/0	0/0	0/0	0/0	CG/CG
C1-150	0/0	0/0	0/1	0/1	0/1	CG/TA
C1-151	0/0	0/0	0/0	0/0	0/1	CG/CG
C1-152	0/0	0/0	0/1	0/1	0/1	CG/TA
C1-153	0/1	0/0	0/0	0/0	0/0	CG/CG
C1-154	0/1	0/0	0/1	0/1	0/0	CG/TA
C1-155	0/0	0/0	0/1	0/0	0/0	CG/TG
C1-156	0/0	0/0	1/1	0/0	0/0	TG/TG
C1-157	1/1	0/0	0/0	0/0	0/0	CG/CG
C1-158	0/1	0/0	0/0	0/0	0/1	CG/CG
C1-159	0/0	0/0	0/1	0/1	0/0	CG/TA
C1-160	0/0	0/0	0/0	0/0	0/0	CG/CG
C1-161	0/0	0/0	0/1	0/1	0/1	CG/TA
C1-162	0/0	0/0	0/1	0/1	0/0	CG/TA
C1-163	0/0	0/0	1/1	0/0	0/0	TG/TG
C1-164	0/0	0/0	0/0	0/0	0/1	CG/CG
C1-165	0/0	0/0	0/0	0/0	1/1	CG/CG	*17/*17
C1-166	0/1	0/0	0/0	0/0	0/1	CG/CG
C1-167	0/0	0/0	0/0	0/0	0/1	CG/CG
C1-168	0/0	0/0	0/1	0/1	0/0	CG/TA
C1-169	0/0	0/0	0/0	0/0	0/1	CG/CG
C1-170	0/0	0/0	0/1	0/0	0/0	CG/TG
C1-171	0/1	0/0	0/1	0/1	0/0	CG/TA
C1-172	0/0	0/0	0/1	0/0	0/0	CG/TG
C1-173	1/1	0/0	0/0	0/0	0/0	CG/CG
C1-174	0/0	0/0	0/1	0/1	0/1	CG/TA
C1-175	0/0	0/0	1/1	0/0	0/0	TG/TG
C1-176	0/0	0/0	0/1	0/1	0/0	CG/TA
C1-177	0/1	0/0	0/1	0/0	0/0	CG/TG
C1-178	0/0	0/0	0/0	0/0	1/1	CG/CG	*17/*17
C1-179	0/1	0/0	0/0	0/0	0/1	CG/CG

## Sheet: Cohort 2
CHROM	chr10	chr10	chr10	chr10	chr10	Haplotype	CYP2C19*17 homozygotes
POS	94781859	94762706	94735475	94709142	94761900
ID	rs4244285 (*2)	rs28399504 (*4)	rs2860840	rs11188059	rs12248560 (*17)
REF	G	A	C	G	C
ALT	A	G	T	A	T
C2-1	G/A	A/A	C/T	G/G	C/C	CG/TG
C2-2	G/G	A/A	T/T	G/A	C/C	TG/TA
C2-3	G/G	A/A	C/T	G/A	C/T	CG/TA
C2-4	G/G	A/A	C/C	G/G	C/T	CG/CG
C2-5	G/G	A/A	C/T	G/G	C/T	CG/TG
C2-6	G/A	A/A	C/T	G/G	C/C	CG/TG
C2-7	G/G	A/A	C/C	G/G	C/T	CG/CG
C2-8	G/A	A/A	C/C	G/G	C/C	CG/CG
C2-9	G/G	A/A	C/T	G/G	C/T	CG/TG
C2-10	G/G	A/A	C/C	G/G	C/T	CG/CG
C2-11	G/G	A/A	C/C	G/G	C/C	CG/CG
C2-12	G/G	A/A	C/C	G/G	C/T	CG/CG
C2-13	G/G	A/A	C/C	G/G	C/C	CG/CG
C2-14	G/G	A/A	C/T	G/A	C/T	CG/TA
C2-15	G/A	A/A	C/C	G/G	C/C	CG/CG
C2-16	G/G	A/A	T/T	G/G	C/C	TG/TG
C2-17	G/G	A/A	C/T	G/G	C/C	CG/TG
C2-18	G/A	A/A	C/C	G/G	C/C	CG/CG
C2-19	G/G	A/A	C/T	G/A	C/C	CG/TA
C2-20	G/A	A/A	C/C	G/G	C/T	CG/CG
C2-21	G/G	A/A	C/T	G/G	C/C	CG/TG
C2-22	G/G	A/A	C/C	G/G	C/C	CG/CG
C2-23	G/G	A/A	C/T	G/G	C/C	CG/TG
C2-24	G/G	A/A	C/T	G/G	C/T	CG/TG
C2-25	G/G	A/A	C/T	G/G	C/C	CG/TG
C2-26	G/G	A/A	C/T	G/G	C/C	CG/TG
C2-27	G/G	A/A	C/C	G/G	T/T	CG/CG	*17/*17
C2-28	G/G	A/A	C/T	G/A	C/T	CG/TA
C2-29	G/G	A/A	T/T	G/A	C/C	TG/TA
C2-30	G/A	A/A	C/C	G/G	C/C	CG/CG
C2-31	A/A	A/A	C/C	G/G	C/C	CG/CG
C2-32	G/G	A/G	C/T	G/G	C/C	CG/TG
C2-33	G/G	A/A	C/T	G/G	C/T	CG/TG
C2-34	G/G	A/A	C/T	G/G	C/C	CG/TG
C2-35	G/G	A/A	C/T	G/A	C/C	CG/TA
C2-36	G/G	A/A	C/T	G/G	C/T	CG/TG
C2-37	G/A	A/A	C/T	G/G	C/C	CG/TG
C2-38	G/G	A/A	C/C	G/G	C/T	CG/CG
C2-39	G/G	A/A	C/T	G/G	C/C	CG/TG
C2-40	G/A	A/A	C/T	G/G	C/C	CG/TG
C2-41	G/G	A/A	C/T	G/G	C/C	CG/TG
C2-42	G/A	A/A	C/C	G/G	C/T	CG/CG
C2-43	G/A	A/A	C/C	G/G	C/C	CG/CG
C2-44	G/A	A/A	C/C	G/G	C/C	CG/CG
C2-45	G/A	A/A	C/C	G/G	C/T	CG/CG
C2-46	G/A	A/A	C/T	G/G	C/C	CG/TG
C2-47	G/G	A/A	C/T	G/G	C/C	CG/TG
C2-48	G/G	A/A	C/T	G/A	C/C	CG/TA
C2-49	G/G	A/A	T/T	G/G	C/C	TG/TG
C2-50	G/G	A/A	C/T	G/G	C/T	CG/TG
C2-51	G/G	A/A	T/T	A/A	C/C	TA/TA
C2-52	G/G	A/A	C/C	G/G	C/C	CG/CG
C2-53	A/A	A/A	C/C	G/G	C/C	CG/CG
C2-54	G/G	A/A	C/T	G/A	C/C	CG/TA
C2-55	G/G	A/A	C/C	G/G	C/C	CG/CG
C2-56	G/A	A/A	C/T	G/G	C/C	CG/TG
C2-57	G/A	A/A	C/C	G/G	C/C	CG/CG
C2-58	G/G	A/A	C/C	G/G	T/T	CG/CG	*17/*17
C2-59	G/G	A/A	T/T	G/A	C/C	TG/TA
C2-60	G/G	A/A	C/C	G/G	C/T	CG/CG
C2-61	G/G	A/A	C/T	G/A	C/C	CG/TA
C2-62	G/G	A/A	C/C	G/G	C/C	CG/CG
C2-63	G/A	A/A	C/C	G/G	C/C	CG/CG
C2-64	G/G	A/A	C/T	G/A	C/C	CG/TA
C2-65	G/G	A/A	C/C	G/G	C/C	CG/CG
C2-66	G/G	A/A	C/T	G/A	C/T	CG/TA
C2-67	A/A	A/A	C/C	G/G	C/C	CG/CG
C2-68	G/A	A/A	C/T	G/A	C/C	CG/TA
C2-69	G/A	A/A	C/T	G/G	C/C	CG/TG
C2-70	G/G	A/A	C/C	G/G	T/T	CG/CG	*17/*17
C2-71	G/G	A/A	T/T	G/G	C/C	TG/TG
C2-72	G/A	A/A	C/T	G/G	C/C	CG/TG
C2-73	G/G	A/A	C/T	G/A	C/C	CG/TA
C2-74	G/G	A/A	C/T	G/A	C/T	CG/TA
C2-75	G/G	A/A	T/T	G/G	C/C	TG/TG
C2-76	G/G	A/A	C/C	G/G	T/T	CG/CG	*17/*17
C2-77	G/A	A/A	C/C	G/G	C/C	CG/CG
C2-78	G/G	A/A	C/T	G/G	C/C	CG/TG
C2-79	G/G	A/A	C/C	G/G	C/C	CG/CG
C2-80	G/A	A/A	C/C	G/G	C/C	CG/CG
C2-81	G/G	A/A	C/C	G/G	C/C	CG/CG
C2-82	G/G	A/A	C/C	G/G	C/T	CG/CG
C2-83	G/G	A/A	C/C	G/G	C/C	CG/CG
C2-84	G/G	A/A	C/C	G/G	C/C	CG/CG
C2-85	G/G	A/A	C/C	G/G	C/C	CG/CG
C2-86	G/G	A/A	C/T	G/G	C/C	CG/TG
C2-87	G/G	A/A	C/T	G/A	C/C	CG/TA
C2-88	G/A	A/A	C/C	G/G	C/C	CG/CG
C2-89	G/G	A/A	C/T	G/A	C/C	CG/TA
C2-90	G/G	A/A	C/T	G/A	C/C	CG/TA
C2-91	G/G	A/A	C/T	G/G	C/C	CG/TG
C2-92	G/G	A/A	C/T	G/G	C/C	CG/TG
C2-93	G/G	A/A	C/C	G/G	C/C	CG/CG
C2-94	G/G	A/A	C/T	G/G	C/C	CG/TG
C2-95	G/G	A/A	C/T	G/A	C/C	CG/TA
C2-96	G/A	A/A	C/C	G/G	C/C	CG/CG
C2-97	G/G	A/A	T/T	A/A	C/C	TA/TA
C2-98	G/A	A/A	C/C	G/G	C/C	CG/CG
C2-99	G/G	A/A	C/C	G/G	T/T	CG/CG	*17/*17
C2-100	G/G	A/A	C/T	G/G	C/T	CG/TG
C2-101	G/A	A/A	C/T	G/G	C/C	CG/TG
C2-102	A/A	A/A	C/C	G/G	C/C	CG/CG
C2-103	G/G	A/A	C/T	G/G	C/C	CG/TG
C2-104	G/G	A/A	C/C	G/G	T/T	CG/CG	*17/*17
C2-105	G/G	A/A	C/C	G/G	C/T	CG/CG
C2-106	G/A	A/A	C/T	G/A	C/C	CG/TA
C2-107	G/A	A/A	C/C	G/G	C/T	CG/CG
C2-108	G/G	A/A	C/C	G/G	C/T	CG/CG
C2-109	G/A	A/A	C/C	G/G	C/C	CG/CG
C2-110	G/G	A/A	C/T	G/G	C/T	CG/TG
C2-111	G/G	A/A	C/T	G/G	C/T	CG/TG
C2-112	G/G	A/A	C/T	G/A	C/C	CG/TA
C2-113	G/G	A/A	C/C	G/G	C/T	CG/CG
C2-114	G/G	A/A	C/T	G/G	C/T	CG/TG
C2-115	G/G	A/A	C/C	G/G	C/T	CG/CG
C2-116	G/G	A/A	C/T	G/A	C/T	CG/TA
C2-117	G/A	A/A	C/C	G/G	C/T	CG/CG
C2-118	G/G	A/A	C/T	G/A	C/C	CG/TA
C2-119	G/G	A/A	C/C	G/G	C/C	CG/CG
C2-120	G/A	A/A	C/C	G/G	C/C	CG/CG
C2-121	G/A	A/A	C/T	G/A	C/C	CG/TA
C2-122	G/G	A/A	T/T	G/A	C/C	TG/TA
C2-123	G/G	A/A	C/T	G/A	C/C	CG/TA
C2-124	G/G	A/A	T/T	G/A	C/C	TG/TA
C2-125	G/G	A/A	C/C	G/G	C/T	CG/CG
C2-126	G/A	A/A	C/T	G/G	C/C	CG/TG
C2-127	G/G	A/A	C/C	G/G	C/T	CG/CG
C2-128	G/A	A/A	C/T	G/G	C/C	CG/TG
C2-129	G/G	A/A	C/T	G/A	C/C	CG/TA
